# Supplementary material for: Clinical Implications of Neurological Comorbidities and Complications in ICU Patients with COVID-19
Source: J Clin Med. 2021 May 25;10(11):2281. doi: 10.3390/jcm10112281 (PMC8197394; doi:10.3390/jcm10112281)
Supplement: Supplementary file 1 [file jcm-10-02281-s001.zip]

Archive with 1 entries (1 files):
- jcm-1196199-supplementary.pdf
